# Supplementary material for: A new species of Cintractiella (Ustilaginales) from the volcanic island of Kosrae, Caroline Islands, Micronesia
Source: MycoKeys. 2018 Nov 6;(42):1–6. doi: 10.3897/mycokeys.42.27231 (PMC6234224; doi:10.3897/mycokeys.42.27231)
Supplement: XML Treatment for Cintractiella kosraensis [file mycokeys.42.27231-treatment1.xml]

<!DOCTYPE tp:taxon-treatment
  PUBLIC "-//TaxonX//DTD Taxonomic Treatment Publishing DTD v0 20100105//EN" "tax-treatment-NSO.dtd">
<tp:taxon-treatment xmlns:tp="http://www.plazi.org/taxpub"><tp:treatment-meta><kwd-group><label>Taxon classification</label><kwd><named-content xmlns:xlink="http://www.w3.org/1999/xlink" content-type="kingdom">Fungi</named-content></kwd><kwd><named-content xmlns:xlink="http://www.w3.org/1999/xlink" content-type="order">Ustilaginales</named-content></kwd><kwd><named-content xmlns:xlink="http://www.w3.org/1999/xlink" content-type="family">Cintractiellaceae</named-content></kwd></kwd-group><mixed-citation publication-type="journal"><person-group><name><surname>Aime</surname><given-names>M. Catherine</given-names></name><name><surname>Kijpornyongpan</surname><given-names>Teeratas</given-names></name><name><surname>Abbasi</surname><given-names>Mehrdad</given-names></name><name><surname>Wood</surname><given-names>Kenneth R.</given-names></name><name><surname>Flynn</surname><given-names>Tim</given-names></name></person-group><article-title>A new species of <italic><tp:taxon-name><tp:taxon-name-part taxon-name-part-type="genus" reg="Cintractiella">Cintractiella</tp:taxon-name-part></tp:taxon-name></italic> (<tp:taxon-name><tp:taxon-name-part taxon-name-part-type="order">Ustilaginales</tp:taxon-name-part></tp:taxon-name>) from the volcanic island of Kosrae, Caroline Islands, Micronesia</article-title><source>MycoKeys</source><day>6</day><month>11</month><year>2018</year><volume>2018</volume><issue>42</issue><fpage>1</fpage><lpage>6</lpage><pub-id pub-id-type="doi">10.3897/mycokeys.42.27231</pub-id></mixed-citation></tp:treatment-meta><tp:nomenclature><tp:taxon-name>
            <tp:taxon-name-part taxon-name-part-type="genus" reg="Cintractiella">Cintractiella</tp:taxon-name-part>
            <tp:taxon-name-part taxon-name-part-type="species" reg="kosraensis">kosraensis</tp:taxon-name-part>
            <object-id xmlns:xlink="http://www.w3.org/1999/xlink" content-type="mycobank" xlink:type="simple">MycoBank No: MB826716</object-id>
          </tp:taxon-name><tp:taxon-authority>Aime, M.Abbasi &amp; K.R.Wood</tp:taxon-authority><tp:taxon-status xmlns:xlink="http://www.w3.org/1999/xlink" xlink:type="simple">sp. nov.</tp:taxon-status><xref ref-type="fig" rid="F2">Fig. 2</xref></tp:nomenclature><tp:treatment-sec sec-type="diagnosis" id="SECID0EFPAC"><title>Diagnosis.</title><p>Differs from the similar <italic><tp:taxon-name><tp:taxon-name-part taxon-name-part-type="genus" reg="Cintractiella">Cintractiella</tp:taxon-name-part><tp:taxon-name-part taxon-name-part-type="species" reg="lamii">lamii</tp:taxon-name-part></tp:taxon-name></italic> in having thin walled mostly depressed-globose spores with no visible germ pore and in lacking the hard, cylindrical curved mass of spores and hypertrophic parenchymatic tissue on the leaves, characteristic of <italic><tp:taxon-name><tp:taxon-name-part taxon-name-part-type="genus" reg="Cintractiella">C.</tp:taxon-name-part><tp:taxon-name-part taxon-name-part-type="species" reg="lamii">lamii</tp:taxon-name-part></tp:taxon-name></italic>.</p></tp:treatment-sec><tp:treatment-sec sec-type="material" id="SECID0ECAAE"><title>Type.</title><p>CAROLINE ISLANDS: The State of Kosrae: Malem Municipality, Mount Oma, 410 m alt., on <italic><tp:taxon-name><tp:taxon-name-part taxon-name-part-type="genus" reg="Mapania">Mapania</tp:taxon-name-part><tp:taxon-name-part taxon-name-part-type="species" reg="pacifica">pacifica</tp:taxon-name-part></tp:taxon-name></italic> (Hosok.) T. Koyama, 4 Sep 2009, K.R.Wood 13895 (holotype: <abbrev xmlns:xlink="http://www.w3.org/1999/xlink" xlink:title="National Tropical Botanical Garden" id="ABBRID0ETAAE" xlink:type="simple">PTBG</abbrev>-070102; isotype: <abbrev xmlns:xlink="http://www.w3.org/1999/xlink" xlink:title="Kriebel Herbarium" id="ABBRID0EXAAE" xlink:type="simple">PUL</abbrev> F2910).</p></tp:treatment-sec><tp:treatment-sec sec-type="description" id="SECID0E2AAE"><title>Description.</title><p>Sori amphigenous, mostly hypophyllous, clustered in groups of spikelets, each composed of olivaceous-brown, scale-like leaves, 1–1.5 mm wide, up to 6 mm long (Fig. <xref ref-type="fig" rid="F2">2A–B</xref>). Spore mass black, initially agglutinated and surrounded by a thin hyaline membrane, with no hard cylindrical body; at maturity, exposed at the opened tip of the spikelet. Spores single, mostly depressed-globose, globose or semi-globose, (28–) 35–44 µm in diameter, with no visible germ pore, wall dark reddish-brown, (1.2–) 1.5–2.5 (–3) µm thick, minutely reticulate (Fig. <xref ref-type="fig" rid="F2">2C–D</xref>). Spore germination not known.</p><fig id="F2" position="float" orientation="portrait"><label>Figure 2.</label><caption><p><italic><tp:taxon-name><tp:taxon-name-part taxon-name-part-type="genus" reg="Cintractiella">Cintractiella</tp:taxon-name-part><tp:taxon-name-part taxon-name-part-type="species" reg="kosraensis">kosraensis</tp:taxon-name-part></tp:taxon-name></italic> (holotype, <abbrev xmlns:xlink="http://www.w3.org/1999/xlink" xlink:title="National Tropical Botanical Garden" id="ABBRID0E3BAE" xlink:type="simple">PTBG</abbrev>-070102) <bold>A–B</bold> sori on leaf as a photomicrograph (<bold>A</bold> Scale bar: 2 mm) and a line drawing (<bold>B</bold> Scale bar: 1 mm). <bold>C–D</bold> teliospores (Scale bars: 25 µm).</p></caption><graphic xmlns:xlink="http://www.w3.org/1999/xlink" xlink:href="mycokeys-42-001-g002.jpg" position="float" orientation="portrait" xlink:type="simple" id="oo_240971.jpg"/></fig></tp:treatment-sec><tp:treatment-sec sec-type="distribution" id="SECID0ENCAE"><title>Distribution and ecology.</title><p><italic><tp:taxon-name><tp:taxon-name-part taxon-name-part-type="genus" reg="Cintractiella">Cintractiella</tp:taxon-name-part><tp:taxon-name-part taxon-name-part-type="species" reg="kosraensis">kosraensis</tp:taxon-name-part></tp:taxon-name></italic> sp. nov. is only known from the type location along the summit ridge of Mt. Oma in Malem Municipality and type host–the indigenous sedge <italic><tp:taxon-name><tp:taxon-name-part taxon-name-part-type="genus" reg="Mapania">M.</tp:taxon-name-part><tp:taxon-name-part taxon-name-part-type="species" reg="pacifica">pacifica</tp:taxon-name-part></tp:taxon-name></italic>–on the volcanic island of Kosrae, located in the eastern Caroline Islands and within the Federated States of Micronesia in the general vicinity of <named-content xmlns:xlink="http://www.w3.org/1999/xlink" content-type="dwc:verbatimCoordinates" xlink:type="simple"><named-content content-type="geo-json" specific-use="{&#34;type&#34;:&#34;Point&#34;,&#34;coordinates&#34;:[163.000000,5.333333]}" id="NCID0EMDAE" xlink:type="simple">5°20'N, 163°0'E</named-content></named-content> (<xref ref-type="bibr" rid="B9">Lorence and Wood 2012</xref>, Figure <xref ref-type="fig" rid="F1">1A</xref>).</p></tp:treatment-sec><tp:treatment-sec sec-type="etymology" id="SECID0EZDAE"><title>Etymology.</title><p><italic>kosraensis</italic> = for the island of Kosrae, where this species was discovered.</p></tp:treatment-sec><tp:treatment-sec sec-type="material" id="SECID0EJEAE"><title>Specimens examined.</title><p>Caroline Islands. The State of Kosrae: Malem Municipality, Mount Oma, 410 m alt., on <italic><tp:taxon-name><tp:taxon-name-part taxon-name-part-type="genus" reg="Mapania">M.</tp:taxon-name-part><tp:taxon-name-part taxon-name-part-type="species" reg="pacifica">pacifica</tp:taxon-name-part></tp:taxon-name></italic>, 4 Sep 2009, K.R.Wood 13895 (holotype: <abbrev xmlns:xlink="http://www.w3.org/1999/xlink" xlink:title="National Tropical Botanical Garden" id="ABBRID0E1EAE" xlink:type="simple">PTBG</abbrev>-070102; isotype: <abbrev xmlns:xlink="http://www.w3.org/1999/xlink" xlink:title="Kriebel Herbarium" id="ABBRID0E5EAE" xlink:type="simple">PUL</abbrev> F2910).</p><!--PageBreak--><!--PageBreak--></tp:treatment-sec><tp:treatment-sec><!--Section generated to contain objects referenced in tp:taxon-treatment.--><fig id="F1" position="float" orientation="portrait"><label>Figure 1.</label><caption><p><bold>A</bold> Type location of <italic><tp:taxon-name><tp:taxon-name-part taxon-name-part-type="genus" reg="Cintractiella">Cintractiella</tp:taxon-name-part><tp:taxon-name-part taxon-name-part-type="species" reg="kosraensis">kosraensis</tp:taxon-name-part></tp:taxon-name></italic> on the island of Kosrae, Federated States of Micronesia <bold>B</bold> The indigenous host, <italic><tp:taxon-name><tp:taxon-name-part taxon-name-part-type="genus" reg="Mapania">Mapania</tp:taxon-name-part><tp:taxon-name-part taxon-name-part-type="species" reg="pacifica">pacifica</tp:taxon-name-part></tp:taxon-name></italic>, occurring along the summit ridge to Mt Oma.</p></caption><graphic xmlns:xlink="http://www.w3.org/1999/xlink" xlink:href="mycokeys-42-001-g001.jpg" position="float" orientation="portrait" xlink:type="simple" id="oo_240970.jpg"/></fig></tp:treatment-sec><ref-list><ref id="B9"><mixed-citation xmlns:xlink="http://www.w3.org/1999/xlink" xlink:type="simple"><person-group><name name-style="western"><surname>Lorence</surname><given-names>DH</given-names></name><name name-style="western"><surname>Wood</surname><given-names>KR</given-names></name></person-group> (<year>2012</year>) <article-title><italic><tp:taxon-name><tp:taxon-name-part taxon-name-part-type="genus">Psychotria</tp:taxon-name-part><tp:taxon-name-part taxon-name-part-type="species">kosraensis</tp:taxon-name-part></tp:taxon-name></italic> (<tp:taxon-name><tp:taxon-name-part taxon-name-part-type="family">Rubiaceae</tp:taxon-name-part></tp:taxon-name>), A New Species from Kosrae, Caroline Islands, Micronesia.</article-title><source>Novon</source><volume>22</volume>: <fpage>51</fpage>–<lpage>55</lpage>. <ext-link xlink:type="simple" ext-link-type="doi" xlink:href="10.3417/2011048">https://doi.org/10.3417/2011048</ext-link></mixed-citation></ref></ref-list></tp:taxon-treatment>
